# Supplementary material for: Rapid Bacterial Recognition over a Wide pH Range by Boronic Acid-Based Ditopic Dendrimer Probes for Gram-Positive Bacteria
Source: Molecules. 2021 Dec 31;27(1):256. doi: 10.3390/molecules27010256 (PMC8746651; doi:10.3390/molecules27010256)
Supplement: Supplementary file 1 [file molecules-27-00256-s001.zip]

Archive with 1 entries (1 files):
- molecules-1525796-supplementary.pdf
